# Supplementary material for: K0.53Mn2.37Fe1.24(PO4)3
Source: Acta Crystallogr Sect E Struct Rep Online. 2010 Dec 11;67(Pt 1):i1. doi: 10.1107/S1600536810051238 (PMC3050314; doi:10.1107/S1600536810051238)
Supplement: Supplementary file 1 [file e-67-000i1-sup1.cif]

##############################################################################
###                                                                        ###
###        Electronic paper (Acta Crystallographica Section E)             ###
###                                                                        ###
##############################################################################
#                                                                            #
# This CIF contains the data in a paper accepted for publication in Acta     #
# Crystallographica Section E. It conforms to the requirements of Notes      #
# for Authors for Section E, and has been peer reviewed under the auspices   #
# of the IUCr Commission on Journals.                                        #
#                                                                            #
# Full details of the Crystallographic Information File format               #
# are given in the paper "The Crystallographic Information File (CIF):       #
# a New Standard Archive File for Crystallography" by S. R. Hall, F. H.      #
# Allen and I. D. Brown [Acta Cryst. (1991), A47, 655-685].                  #
#                                                                            #
# The current version of the core CIF dictionary is obtainable from          #
# ftp://ftp.iucr.org/pub/cif_core.dic. The current version number is 2.4.    #
#                                                                            #
# Software is freely available for graphical display of the structure(s) in  #
# this CIF.  For information consult the CIF home page http://www.iucr.org/  #
# cif/home.html                                                              #
#                                                                            #
# This file may be used for bona fide research purposes within the           #
# scientific community so long as proper attribution is given to the journal # 
# article from which it was obtained.                                        #
#                                                                            #
##############################################################################
                                             
data_I
_audit_creation_method     SHELXL-97
_chemical_name_systematic
;
Potassium dimanganese iron triphosphate
;
_chemical_formula_sum     'Fe1.24 K0.53 Mn2.37 O12 P3'
_chemical_formula_structural     'K0.53 Mn2.37 Fe1.24 P3 O12'
_chemical_formula_iupac     'K0.53 Mn2.37 Fe1.24 (P O4)3'
_chemical_formula_weight     505.28
_symmetry_cell_setting     monoclinic
_symmetry_space_group_name_H-M     'C 2/c'
_symmetry_space_group_name_Hall     '-C 2yc'
loop_
    _symmetry_equiv_pos_as_xyz
    'x, y, z'
    '-x, y, -z+1/2'
    'x+1/2, y+1/2, z'
    '-x+1/2, y+1/2, -z+1/2'
    '-x, -y, -z'
    'x, -y, z-1/2'
    '-x+1/2, -y+1/2, -z'
    'x+1/2, -y+1/2, z-1/2'
_cell_length_a     12.272(2)
_cell_length_b     12.606(2)
_cell_length_c     6.416(4)
_cell_angle_alpha     90.00
_cell_angle_beta     114.87(2)
_cell_angle_gamma     90.00
_cell_volume     900.5(6)
_cell_formula_units_Z     4
_cell_measurement_reflns_used     25
_cell_measurement_theta_min     9.78
_cell_measurement_theta_max     14.38
_cell_measurement_temperature     293(2)
_exptl_crystal_description     hexagonal
_exptl_crystal_colour     brown
_exptl_crystal_size_max     0.43
_exptl_crystal_size_mid     0.09
_exptl_crystal_size_min     0.02
_exptl_crystal_density_diffrn     3.727
_exptl_crystal_density_meas     ?
_exptl_crystal_density_method     'not measured'
_exptl_crystal_F_000     957
_exptl_absorpt_coefficient_mu     6.072
_exptl_absorpt_correction_type     refdelf
_exptl_absorpt_process_details
;
(Parkin <i>et al.</i>, 1995)
;
_exptl_absorpt_correction_T_min     0.42
_exptl_absorpt_correction_T_max     0.81
_exptl_special_details
;
;
_diffrn_ambient_temperature     293(2)
_diffrn_radiation_type     MoK\a
_diffrn_radiation_wavelength     0.71073
_diffrn_radiation_source     'fine-focus sealed tube'
_diffrn_radiation_monochromator     graphite
_diffrn_measurement_device_type     'Enraf--Nonius TurboCAD-4'
_diffrn_measurement_device     '\k-geometry diffractometer'
_diffrn_measurement_method     'non-profiled omega/2theta'
_diffrn_reflns_number     1754
_diffrn_reflns_av_R_equivalents     0.0421
_diffrn_reflns_av_sigmaI/netI     0.0450
_diffrn_reflns_theta_min     2.44
_diffrn_reflns_theta_max     29.97
_diffrn_reflns_theta_full     29.97
_diffrn_measured_fraction_theta_max     0.998
_diffrn_measured_fraction_theta_full     0.998
_diffrn_reflns_limit_h_min     -17
_diffrn_reflns_limit_h_max     15
_diffrn_reflns_limit_k_min     0
_diffrn_reflns_limit_k_max     17
_diffrn_reflns_limit_l_min     0
_diffrn_reflns_limit_l_max     9
_diffrn_standards_number     2
_diffrn_standards_interval_time     120
_diffrn_standards_decay_%     1
loop_
    _diffrn_standard_refln_index_h
    _diffrn_standard_refln_index_k
    _diffrn_standard_refln_index_l
    3 -5 0
    3 3 2
_refine_special_details
;
Refinement of <i>F</i>^2^ against ALL reflections. The weighted <i>R</i>-factor
<i>wR</i> and goodness of fit <i>S</i> are based on <i>F</i>^2^, conventional
<i>R</i>-factors <i>R</i> are based on <i>F</i>, with <i>F</i> set to zero for
negative <i>F</i>^2^. The threshold expression of <i>F</i>^2^ >
\s(<i>F</i>^2^) is used only for calculating <i>R</i>-factors(gt) <i>etc</i>.
and is not relevant to the choice of reflections for refinement.
<i>R</i>-factors based on <i>F</i>^2^ are statistically about twice as large
as those based on <i>F</i>, and <i>R</i>- factors based on ALL data will be
even larger.
;
_reflns_number_total     1308
_reflns_number_gt     1047
_reflns_threshold_expression     I>2\s(I)
_refine_ls_structure_factor_coef     Fsqd
_refine_ls_matrix_type     full
_refine_ls_R_factor_all     0.0536
_refine_ls_R_factor_gt     0.0367
_refine_ls_wR_factor_gt     0.0826
_refine_ls_wR_factor_ref     0.0890
_refine_ls_goodness_of_fit_ref     1.070
_refine_ls_restrained_S_all     1.069
_refine_ls_number_reflns     1308
_refine_ls_number_parameters     102
_refine_ls_number_restraints     2
_refine_ls_weighting_scheme     calc
_refine_ls_weighting_details
         'calc w=1/[\s^2^(Fo^2^)+(0.0451P)^2^+0.0000P] where P=(Fo^2^+2Fc^2^)/3'
_atom_sites_solution_primary     direct
_atom_sites_solution_secondary     difmap
_refine_ls_shift/su_max     0.001
_refine_ls_shift/su_mean     0.000
_refine_diff_density_max     0.781
_refine_diff_density_min     -0.675
_refine_ls_extinction_method     'SHELXL97 (Sheldrick, 2008)'
_refine_ls_extinction_coef     0.0009(4)
loop_
    _atom_type_symbol
    _atom_type_description
    _atom_type_scat_dispersion_real
    _atom_type_scat_dispersion_imag
    _atom_type_scat_source
    'O' 'O' 0.0106 0.0060
                         'International Tables Vol C Tables 4.2.6.8 and 6.1.1.4'
    'P' 'P' 0.1023 0.0942
                         'International Tables Vol C Tables 4.2.6.8 and 6.1.1.4'
    'K' 'K' 0.2009 0.2494
                         'International Tables Vol C Tables 4.2.6.8 and 6.1.1.4'
    'Mn' 'Mn' 0.3368 0.7283
                         'International Tables Vol C Tables 4.2.6.8 and 6.1.1.4'
    'Fe' 'Fe' 0.3463 0.8444
                         'International Tables Vol C Tables 4.2.6.8 and 6.1.1.4'
_computing_data_collection     'CAD-4 EXPRESS (Enraf--Nonius, 1994)'
_computing_cell_refinement     'CAD-4 EXPRESS (Enraf--Nonius, 1994)'
_computing_data_reduction     'XCAD4 (Harms & Wocadlo, 1995)'
_computing_structure_solution     'SIR92 (Altomare <i>et al.</i>, 1993)'
_computing_structure_refinement     'SHELXL97 (Sheldrick, 2008)'
_computing_molecular_graphics     'SHELXTL (Sheldrick, 2008)'
_computing_publication_material     'SHELXL97 (Sheldrick, 2008)'
loop_
    _atom_site_type_symbol
    _atom_site_label
    _atom_site_fract_x
    _atom_site_fract_y
    _atom_site_fract_z
    _atom_site_U_iso_or_equiv
    _atom_site_adp_type
    _atom_site_calc_flag
    _atom_site_refinement_flags
    _atom_site_occupancy
    _atom_site_disorder_assembly
    _atom_site_disorder_group
    K K 0.0000 -0.0116(2) 0.2500 0.0229(7) Uani d SP 0.531(5) . .
    Mn Mn1 0.0000 0.26376(7) 0.2500 0.0156(2) Uani d S 1 . .
    Fe Fe2 0.22489(4) 0.15521(4) 0.13977(8) 0.01004(16) Uani d P 0.6217(6) . .
    Mn Mn2 0.22489(4) 0.15521(4) 0.13977(8) 0.01004(16) Uani d P 0.3783(7) . .
    Mn Mn3 -0.02360(17) 0.49774(17) 0.0393(4) 0.0209(5) Uani d P 0.3064(12) . .
    P P1 0.0000 0.28642(11) -0.2500 0.0096(3) Uani d S 1 . .
    O O11 0.0479(2) 0.2160(2) -0.0331(4) 0.0138(5) Uani d . 1 . .
    O O12 -0.0942(3) 0.3615(2) -0.2314(6) 0.0251(7) Uani d . 1 . .
    P P2 0.24436(8) 0.10810(7) 0.63905(15) 0.0093(2) Uani d . 1 . .
    O O21 0.2272(2) 0.1782(2) 0.8220(4) 0.0156(6) Uani d . 1 . .
    O O22 0.1735(3) 0.1629(2) 0.4048(4) 0.0169(6) Uani d . 1 . .
    O O23 0.3783(2) 0.1019(2) 0.6976(6) 0.0255(7) Uani d . 1 . .
    O O24 0.1930(2) -0.0019(2) 0.6349(5) 0.0178(6) Uani d . 1 . .
loop_
    _atom_site_aniso_label
    _atom_site_aniso_U_11
    _atom_site_aniso_U_22
    _atom_site_aniso_U_33
    _atom_site_aniso_U_12
    _atom_site_aniso_U_13
    _atom_site_aniso_U_23
    K 0.0093(10) 0.0218(13) 0.0260(13) 0.000 -0.0040(9) 0.000
    Mn1 0.0115(4) 0.0202(4) 0.0154(4) 0.000 0.0058(3) 0.000
    Fe2 0.0065(2) 0.0138(3) 0.0065(3) 0.00016(18) -0.00043(19) 0.0008(2)
    Mn2 0.0065(2) 0.0138(3) 0.0065(3) 0.00016(18) -0.00043(19) 0.0008(2)
    Mn3 0.0156(12) 0.0164(9) 0.0165(11) -0.0002(9) -0.0070(7) 0.0014(9)
    P1 0.0060(5) 0.0140(6) 0.0038(5) 0.000 -0.0028(4) 0.000
    O11 0.0087(11) 0.0193(13) 0.0066(11) -0.0027(10) -0.0033(9) 0.0028(10)
    O12 0.0149(13) 0.0245(15) 0.0301(17) 0.0025(12) 0.0037(13) -0.0119(14)
    P2 0.0065(4) 0.0123(4) 0.0050(4) 0.0004(3) -0.0016(3) 0.0012(3)
    O21 0.0128(12) 0.0235(14) 0.0078(11) -0.0030(11) 0.0017(10) -0.0038(11)
    O22 0.0244(14) 0.0141(14) 0.0048(11) 0.0003(11) -0.0010(10) -0.0007(10)
    O23 0.0114(13) 0.0189(15) 0.047(2) 0.0003(11) 0.0132(14) -0.0018(15)
    O24 0.0127(12) 0.0184(14) 0.0171(13) -0.0013(11) 0.0012(11) 0.0030(11)
_geom_special_details
;
All e.s.d.'s (except the e.s.d. in the dihedral angle between two l.s. planes)
are estimated using the full covariance matrix. The cell e.s.d.'s are taken
into account individually in the estimation of e.s.d.'s in distances, angles
and torsion angles; correlations between e.s.d.'s in cell parameters are only
used when they are defined by crystal symmetry. An approximate (isotropic)
treatment of cell e.s.d.'s is used for estimating e.s.d.'s involving l.s.
planes.
;
loop_
    _geom_bond_atom_site_label_1
    _geom_bond_atom_site_label_2
    _geom_bond_site_symmetry_2
    _geom_bond_distance
    _geom_bond_publ_flag
    K O24 . 2.608(3) ?
    K O24 2 2.608(3) ?
    K O24 6 2.767(3) ?
    K O24 5_556 2.767(3) ?
    K O11 5 2.869(4) ?
    K O11 6_556 2.869(4) ?
    K O22 . 2.929(3) ?
    K O22 2 2.929(3) ?
    Mn3 O23 7_556 2.253(4) ?
    Mn3 O23 8_455 2.256(4) ?
    Mn3 O12 5_565 2.294(4) ?
    Mn3 O12 . 2.335(4) ?
    Mn3 O23 3_454 2.400(4) ?
    Mn1 O23 7_556 2.189(3) ?
    Mn1 O23 8_455 2.189(3) ?
    Mn1 O11 . 2.215(3) ?
    Mn1 O11 2 2.215(3) ?
    Mn1 O22 2 2.315(3) ?
    Mn1 O22 . 2.315(3) ?
    Fe2 O24 6 1.970(3) ?
    Fe2 O12 8_556 2.027(3) ?
    Fe2 O22 . 2.049(3) ?
    Fe2 O21 1_554 2.071(3) ?
    Fe2 O11 . 2.123(3) ?
    Fe2 O21 7_556 2.167(3) ?
    P1 O12 2_554 1.537(3) ?
    P1 O12 . 1.537(3) ?
    P1 O11 2_554 1.544(3) ?
    P1 O11 . 1.544(3) ?
    P2 O24 . 1.519(3) ?
    P2 O23 . 1.526(3) ?
    P2 O22 . 1.547(3) ?
    P2 O21 . 1.553(3) ?
loop_
    _geom_angle_atom_site_label_1
    _geom_angle_atom_site_label_2
    _geom_angle_atom_site_label_3
    _geom_angle_site_symmetry_1
    _geom_angle_site_symmetry_3
    _geom_angle
    _geom_angle_publ_flag
    O24 K O24 . 2 174.63(16) ?
    O24 K O24 . 6 73.24(8) ?
    O24 K O24 2 6 106.42(8) ?
    O24 K O24 . 5_556 106.42(8) ?
    O24 K O24 2 5_556 73.24(8) ?
    O24 K O24 6 5_556 172.95(16) ?
    O24 K O11 . 5 114.87(10) ?
    O24 K O11 2 5 70.34(8) ?
    O24 K O11 6 5 87.10(9) ?
    O24 K O11 5_556 5 99.26(10) ?
    O24 K O11 . 6_556 70.34(8) ?
    O24 K O11 2 6_556 114.87(10) ?
    O24 K O11 6 6_556 99.26(10) ?
    O24 K O11 5_556 6_556 87.10(9) ?
    O11 K O11 5 6_556 52.22(11) ?
    O24 K O22 . . 53.32(8) ?
    O24 K O22 2 . 121.80(11) ?
    O24 K O22 6 . 57.49(9) ?
    O24 K O22 5_556 . 116.43(11) ?
    O11 K O22 5 . 144.11(8) ?
    O11 K O22 6_556 . 122.58(8) ?
    O24 K O22 . 2 121.80(11) ?
    O24 K O22 2 2 53.32(8) ?
    O24 K O22 6 2 116.43(11) ?
    O24 K O22 5_556 2 57.49(9) ?
    O11 K O22 5 2 122.58(8) ?
    O11 K O22 6_556 2 144.11(8) ?
    O22 K O22 . 2 82.66(13) ?
    O23 Mn3 O23 7_556 8_455 75.91(14) ?
    O23 Mn3 O12 7_556 5_565 84.68(13) ?
    O23 Mn3 O12 8_455 5_565 121.62(16) ?
    Mn1 Mn3 O12 5_565 . 76.0(3) ?
    O23 Mn3 O12 7_556 . 94.38(14) ?
    O23 Mn3 O12 8_455 . 79.85(14) ?
    O12 Mn3 O12 5_565 . 157.20(11) ?
    Mn1 Mn3 O23 5_565 3_454 69.7(3) ?
    O23 Mn3 O23 7_556 3_454 157.58(11) ?
    O23 Mn3 O23 8_455 3_454 123.93(15) ?
    O12 Mn3 O23 5_565 3_454 91.62(14) ?
    O12 Mn3 O23 . 3_454 80.58(13) ?
    O23 Mn1 O23 7_556 8_455 78.61(15) ?
    O23 Mn1 O11 7_556 . 86.39(11) ?
    O23 Mn1 O11 8_455 . 118.95(12) ?
    O23 Mn1 O11 7_556 2 118.95(12) ?
    O23 Mn1 O11 8_455 2 86.39(11) ?
    O11 Mn1 O11 . 2 148.43(15) ?
    O23 Mn1 O22 7_556 2 159.42(10) ?
    O23 Mn1 O22 8_455 2 85.06(10) ?
    O11 Mn1 O22 . 2 90.70(10) ?
    O11 Mn1 O22 2 2 71.87(10) ?
    O23 Mn1 O22 7_556 . 85.06(10) ?
    O23 Mn1 O22 8_455 . 159.42(10) ?
    O11 Mn1 O22 . . 71.87(10) ?
    O11 Mn1 O22 2 . 90.70(10) ?
    O22 Mn1 O22 2 . 113.36(14) ?
    O24 Fe2 O12 6 8_556 94.65(12) ?
    O24 Fe2 O22 6 . 86.05(12) ?
    O12 Fe2 O22 8_556 . 109.44(13) ?
    O24 Fe2 O21 6 1_554 101.92(12) ?
    O12 Fe2 O21 8_556 1_554 87.13(12) ?
    O22 Fe2 O21 . 1_554 161.16(11) ?
    O24 Fe2 O11 6 . 101.11(11) ?
    O12 Fe2 O11 8_556 . 162.62(11) ?
    O22 Fe2 O11 . . 79.18(11) ?
    O21 Fe2 O11 1_554 . 82.52(11) ?
    O24 Fe2 O21 6 7_556 174.59(11) ?
    O12 Fe2 O21 8_556 7_556 81.71(11) ?
    O22 Fe2 O21 . 7_556 91.37(11) ?
    O21 Fe2 O21 1_554 7_556 81.97(11) ?
    O11 Fe2 O21 . 7_556 83.04(10) ?
    O12 P1 O12 2_554 . 104.0(3) ?
    O12 P1 O11 2_554 2_554 107.33(17) ?
    O12 P1 O11 . 2_554 114.23(15) ?
    O12 P1 O11 2_554 . 114.23(15) ?
    O12 P1 O11 . . 107.33(17) ?
    O11 P1 O11 2_554 . 109.7(2) ?
    O24 P2 O23 . . 110.71(16) ?
    O24 P2 O22 . . 109.32(15) ?
    O23 P2 O22 . . 111.67(18) ?
    O24 P2 O21 . . 110.22(17) ?
    O23 P2 O21 . . 108.50(16) ?
    O22 P2 O21 . . 106.32(16) ?
data_global
_journal_date_recd_electronic     2010-11-03
_journal_date_accepted     2010-12-06
_journal_name_full     'Acta Crystallographica, Section E'
_journal_year     2011
_journal_volume     67
_journal_issue      1
_journal_page_first     i1
_journal_page_last     i1
_journal_paper_category     QI
_journal_coeditor_code     BR2150
_publ_contact_author
;
Mourad Hidouri
Facult\'e des Sciences de Monastir,
Monastir
Tunisia.
;
_publ_contact_author_email     'mourad_hidouri@yahoo.fr'
_publ_contact_author_fax     '+21673500278'
_publ_contact_author_phone     '+21673500279'
_publ_section_title
;
K~0.53~Mn~2.37~Fe~1.24~(PO~4~)~3~
;
loop_
    _publ_author_name
    _publ_author_address
    'Hidouri, Mourad'
;
  Facult\'e des Sciences de Monastir,
  5019 Monastir
  Tunisia
;
    'Ben Amara, Mongi'
;
  Facult\'e des Sciences de Monastir,
  5019 Monastir
  Tunisia
;
