# Supplementary material for: K0.53Mn2.37Fe1.24(PO4)3
Source: Acta Crystallogr Sect E Struct Rep Online. 2010 Dec 11;67(Pt 1):i1. doi: 10.1107/S1600536810051238 (PMC3050314; doi:10.1107/S1600536810051238)
Supplement: Supplementary file 2 [file e-67-000i1-Isup2.hkl]

#
# h,k,l, Fc-squared, Fo-squared, sigma(Fo-squared) and status flag
#
data_I
_shelx_title '    mourad13 in C 2/c'
_shelx_refln_list_code          4
_shelx_F_calc_maximum      374.24
_exptl_crystal_F_000       957.00
_reflns_d_resolution_high  0.7114
 
loop_
 _symmetry_equiv_pos_as_xyz
 'x, y, z'
 '-x, y, -z+1/2'
 'x+1/2, y+1/2, z'
 '-x+1/2, y+1/2, -z+1/2'
 '-x, -y, -z'
 'x, -y, z-1/2'
 '-x+1/2, -y+1/2, -z'
 'x+1/2, -y+1/2, z-1/2'
 
_cell_length_a    12.2720
_cell_length_b    12.6060
_cell_length_c     6.4160
_cell_angle_alpha  90.000
_cell_angle_beta  114.870
_cell_angle_gamma  90.000
 
_shelx_F_squared_multiplier     1.000
 
loop_
 _refln_index_h
 _refln_index_k
 _refln_index_l
 _refln_F_squared_calc
 _refln_F_squared_meas
 _refln_F_squared_sigma
 _refln_observed_status
   2   0   0    12784.83    11534.80    265.62 o
   4   0   0   140054.91   133202.14   2321.03 o
   6   0   0      281.58      272.49     35.42 o
   8   0   0    32628.03    32039.47    737.64 o
  10   0   0     2455.46     2460.95    102.63 o
  12   0   0     4268.47     4203.90    139.60 o
  14   0   0     1319.41     1354.81    169.84 o
   1   1   0     1368.51     1399.69     82.24 o
   3   1   0    15511.35    14806.52    449.05 o
   5   1   0    26322.39    27120.84    606.87 o
   7   1   0    12876.02    13093.24    220.96 o
   9   1   0     1916.87     2042.65     55.97 o
  11   1   0     2430.67     2352.68     73.08 o
  13   1   0     3242.25     3299.92    109.32 o
  15   1   0      465.60      404.49     66.10 o
   0   2   0    21943.93    19574.76    185.14 o
   2   2   0     1736.23     1797.92     70.00 o
   4   2   0    11227.80    11219.83    249.28 o
   6   2   0       11.18      -37.65     43.44 o
   8   2   0     2040.02     2022.16     74.39 o
  10   2   0      572.00      596.70     58.99 o
  12   2   0      675.57      680.91    109.22 o
  14   2   0     3068.60     2928.85    143.80 o
   1   3   0      144.65      179.13     32.44 o
   3   3   0     9362.77     9026.60    220.60 o
   5   3   0    14159.36    14562.61    440.93 o
   7   3   0    22071.27    22303.23    373.62 o
   9   3   0     1676.68     2058.72     81.82 o
  11   3   0    24055.50    23434.46    691.35 o
  13   3   0     2141.95     2147.68    119.04 o
  15   3   0     8763.82     7632.40    230.41 o
   0   4   0     4476.23     4812.74     98.21 o
   2   4   0   126030.36   128532.29   6568.08 o
   4   4   0     4042.68     4480.19     77.72 o
   6   4   0    63344.33    66980.80   3335.60 o
   8   4   0      704.66      712.81     56.19 o
  10   4   0     9360.77     9596.54    419.36 o
  12   4   0      271.10      271.36     77.87 o
  14   4   0     1800.77     1784.90    196.28 o
   1   5   0      445.20      672.63     38.72 o
   3   5   0    20524.12    21613.21    402.39 o
   5   5   0     1350.79     1467.94     83.69 o
   7   5   0     5468.12     5519.91    145.89 o
   9   5   0      565.60      502.38     62.63 o
  11   5   0      780.17      716.83     78.77 o
  13   5   0     1435.99     1236.51    110.52 o
  15   5   0        3.98     -127.30    127.30 o
   0   6   0    28573.74    27937.45    287.24 o
   2   6   0    24903.06    25015.85    179.73 o
   4   6   0     4891.36     4840.29    205.73 o
   6   6   0      555.38      536.37     48.79 o
   8   6   0     2916.88     2857.41     94.43 o
  10   6   0      550.15      556.68     67.36 o
  12   6   0     1915.89     1968.33    117.38 o
  14   6   0      575.86      562.41    103.97 o
   1   7   0     1404.68     1333.58     52.40 o
   3   7   0     3125.07     3117.12     94.37 o
   5   7   0    26881.86    27128.31    306.19 o
   7   7   0       71.31      108.10     50.03 o
   9   7   0    13889.11    13736.96    205.90 o
  11   7   0       22.85      -33.34     86.27 o
  13   7   0     6945.15     6750.99    204.27 o
   0   8   0    22743.25    21264.39    270.39 o
   2   8   0     2032.71     1788.52     65.94 o
   4   8   0     6069.86     6236.96    119.43 o
   6   8   0      391.51      505.05     55.89 o
   8   8   0     4013.95     4256.72    117.88 o
  10   8   0      680.39      760.32     80.47 o
  12   8   0     1438.12     1380.46    117.17 o
   1   9   0     7074.14     6585.38    118.02 o
   3   9   0       22.71      -30.20     64.56 o
   5   9   0     7878.96     8167.01    146.07 o
   7   9   0      268.71      279.49     55.06 o
   9   9   0     9032.73     9089.16    344.52 o
  11   9   0      140.62      170.09     93.16 o
  13   9   0     3011.06     3081.84    154.39 o
   0  10   0      104.40       68.08     54.39 o
   2  10   0     3389.14     3229.48     96.62 o
   4  10   0       15.05      -68.04     68.04 o
   6  10   0      464.92      490.63     62.03 o
   8  10   0      642.92      674.41     76.95 o
  10  10   0      667.84      667.56     89.62 o
  12  10   0      301.55      422.39    199.98 o
   1  11   0      876.28      941.65     58.24 o
   3  11   0      162.73      111.31    138.67 o
   5  11   0     1592.31     1489.12     80.64 o
   7  11   0      532.17      669.04    120.81 o
   9  11   0     1169.34     1373.62    175.03 o
  11  11   0     3520.48     3552.47    504.11 o
   0  12   0     6796.64     6153.64    189.77 o
   2  12   0     2277.82     2154.80    196.67 o
   4  12   0     2129.23     2002.80     91.43 o
   6  12   0      393.23      455.24     77.87 o
   8  12   0       23.95       29.15     85.21 o
  10  12   0      472.74      412.88     94.97 o
   1  13   0      335.53      324.01     57.77 o
   3  13   0     6563.93     6472.18    166.43 o
   5  13   0      345.11      253.65    103.59 o
   7  13   0     4462.87     4428.20    159.72 o
   9  13   0      167.89      222.69     82.40 o
   0  14   0      893.35      998.42    122.66 o
   2  14   0     2832.06     2817.77    122.31 o
   4  14   0      186.97      155.43    150.49 o
   6  14   0     1607.82     1761.59    112.72 o
   8  14   0      789.47      743.96     90.54 o
   1  15   0        0.39       -3.24     98.15 o
   3  15   0      371.07      283.34    116.03 o
   5  15   0      147.75       50.21     91.08 o
   7  15   0     1530.58     1578.00    172.33 o
   0  16   0     2745.83     2782.72    175.94 o
   2  16   0     1947.84     2042.70    115.87 o
   4  16   0      801.25      804.49     90.04 o
   6  16   0      744.65      786.47     99.63 o
   1  17   0      294.18      404.26     82.37 o
   3  17   0      294.76      490.50     73.89 o
 -15   1   1      774.72      916.58     93.19 o
 -13   1   1     5448.54     5094.30    116.22 o
 -11   1   1     2598.60     2392.36     66.73 o
  -9   1   1     3222.28     3065.68     82.08 o
  -7   1   1       77.09       73.22     43.76 o
  -5   1   1       34.17      102.93     20.58 o
  -3   1   1       26.29       33.04     22.88 o
  -1   1   1      141.59      211.86     61.68 o
   1   1   1     6835.10     7145.22    531.79 o
   3   1   1     3762.53     4445.92    144.77 o
   5   1   1    28905.13    32814.50    593.01 o
   7   1   1       14.58       24.40     32.45 o
   9   1   1     2167.31     2183.80     58.02 o
  11   1   1       11.15      -54.31     54.31 o
  13   1   1      568.09      565.02     59.54 o
 -16   2   1     2472.94     2477.62    153.16 o
 -14   2   1     1135.23     1145.15    115.57 o
 -12   2   1      502.86      474.95     69.20 o
 -10   2   1      181.10      275.78     50.61 o
  -8   2   1      218.50      131.81     64.61 o
  -6   2   1     3766.68     3477.30     86.48 o
  -4   2   1      118.91       -6.88     47.81 o
  -2   2   1     2433.44     2202.33    142.16 o
   0   2   1     2089.19     2029.58    113.29 o
   2   2   1      364.37      558.27     68.39 o
   4   2   1        1.58      -40.25     40.25 o
   6   2   1     3472.84     3536.46     80.21 o
   8   2   1    10729.64    10954.37    376.84 o
  10   2   1    11832.23    11744.95    188.46 o
  12   2   1     2997.51     3054.69    129.34 o
  14   2   1     3200.76     2998.15    147.98 o
 -15   3   1     1090.50     1300.97    108.38 o
 -13   3   1      125.82       -4.76    100.23 o
 -11   3   1     4382.19     4299.30    123.08 o
  -9   3   1      767.87      708.09     60.37 o
  -7   3   1     1795.83     1531.60     67.15 o
  -5   3   1      272.90      332.68     38.68 o
  -3   3   1     4908.75     4442.44    121.97 o
  -1   3   1     1170.39     1470.38     92.20 o
   1   3   1     6799.89     7221.54    531.56 o
   3   3   1     5877.98     6572.92    104.99 o
   5   3   1     5579.60     5860.82    119.72 o
   7   3   1       56.67        7.51     74.24 o
   9   3   1     2110.67     2192.61     87.50 o
  11   3   1       66.79       31.55     77.01 o
  13   3   1     1524.54     1498.59    115.11 o
 -14   4   1      206.66       79.16     89.17 o
 -12   4   1     3919.85     3834.51    142.77 o
 -10   4   1     2537.48     2525.57     93.22 o
  -8   4   1    10759.26    10756.78    185.64 o
  -6   4   1    11015.51    10738.60    603.97 o
  -4   4   1      999.38      713.01     42.25 o
  -2   4   1     6228.09     6308.68    182.97 o
   0   4   1    19356.48    19984.99   1165.42 o
   2   4   1     2075.62     2214.49    164.46 o
   4   4   1     1389.55     1402.42     51.83 o
   6   4   1     1813.84     1929.45     67.92 o
   8   4   1       43.71       95.58    102.30 o
  10   4   1     3285.29     3498.48    115.57 o
  12   4   1      933.37      781.60     97.36 o
  14   4   1      909.87      980.44    106.28 o
 -15   5   1     4389.08     4477.22    184.30 o
 -13   5   1     2108.10     2153.53    121.92 o
 -11   5   1     8681.56     8971.38    177.29 o
  -9   5   1      108.20      221.36     57.09 o
  -7   5   1      720.13      679.34     54.45 o
  -5   5   1        2.70       48.38     46.82 o
  -3   5   1       12.60       17.26     49.49 o
  -1   5   1     9000.80     9082.24    106.27 o
   1   5   1      202.55      218.52     32.90 o
   3   5   1    26769.26    28226.79   2312.17 o
   5   5   1    10736.18    11314.66    439.61 o
   7   5   1    11685.54    12011.51    166.99 o
   9   5   1      632.36      577.30     91.92 o
  11   5   1     1998.31     1991.50    110.20 o
  13   5   1       26.47       36.06    114.08 o
 -14   6   1      378.17      230.18     86.56 o
 -12   6   1      251.36      476.89     72.67 o
 -10   6   1      451.93      485.27     60.52 o
  -8   6   1        9.55      -63.29     63.29 o
  -6   6   1      229.69      271.21     43.05 o
  -4   6   1     1871.40     1909.94     60.56 o
  -2   6   1      395.20      489.50     81.51 o
   0   6   1     1411.39     1370.30     52.74 o
   2   6   1       27.83       96.91     52.52 o
   4   6   1      626.71      797.32    186.93 o
   6   6   1      255.94      235.90     45.79 o
   8   6   1     3427.53     3612.66    217.48 o
  10   6   1     1512.86     1337.02     97.55 o
  12   6   1      505.01      490.79     90.01 o
 -15   7   1     1957.99     1921.39    143.97 o
 -13   7   1       24.89       30.23     99.81 o
 -11   7   1     1060.08     1186.50     89.49 o
  -9   7   1     3627.59     3484.09    109.51 o
  -7   7   1      262.30      224.96     45.23 o
  -5   7   1     5866.90     5992.64    114.98 o
  -3   7   1      146.97      283.02     50.45 o
  -1   7   1    21052.45    20775.32    380.35 o
   1   7   1      600.30      684.06     44.20 o
   3   7   1    20867.23    21252.55   1800.61 o
   5   7   1     4155.75     4180.43    247.01 o
   7   7   1    20174.11    20788.88    879.80 o
   9   7   1      309.69      394.83     70.25 o
  11   7   1     3614.85     3764.27    223.04 o
  13   7   1       90.00      229.09     98.68 o
 -14   8   1     2644.69     2739.45    146.96 o
 -12   8   1     1287.41     1228.83    101.71 o
 -10   8   1     6383.78     6038.13    330.49 o
  -8   8   1    14034.77    13620.79    482.39 o
  -6   8   1    14531.49    14373.40    224.78 o
  -4   8   1    10135.57     9931.65    147.42 o
  -2   8   1    10939.68    10076.30    402.35 o
   0   8   1    26536.26    25352.33    426.30 o
   2   8   1    13563.96    13206.75    701.51 o
   4   8   1       32.61       40.80     50.82 o
   6   8   1     1132.09     1128.05     70.69 o
   8   8   1     1247.47     1286.48    211.37 o
  10   8   1     1035.62     1121.95    182.26 o
  12   8   1     2135.26     2194.21    208.70 o
 -13   9   1     2995.54     3329.56    222.57 o
 -11   9   1      523.98      549.87     76.71 o
  -9   9   1     2095.82     2138.01     96.62 o
  -7   9   1      207.50      228.55     50.83 o
  -5   9   1     6090.65     5683.83    124.13 o
  -3   9   1     3599.16     3384.91     96.12 o
  -1   9   1      127.71       11.89     65.89 o
   1   9   1     3753.20     3570.93    127.28 o
   3   9   1      716.79      694.26     58.89 o
   5   9   1    11454.04    12195.15    682.92 o
   7   9   1     1303.24     1263.99     79.04 o
   9   9   1     2890.42     3046.69    209.45 o
  11   9   1      346.12      260.58     86.72 o
 -12  10   1     1233.25     1071.44    104.02 o
 -10  10   1      876.07     1024.68     92.46 o
  -8  10   1     4122.12     3816.67    161.60 o
  -6  10   1       53.40       10.58     56.95 o
  -4  10   1     4695.11     4549.22    117.95 o
  -2  10   1        9.05      133.66     44.58 o
   0  10   1     2492.36     2399.58     86.84 o
   2  10   1      489.78      534.68     85.64 o
   4  10   1      711.68      883.55     89.29 o
   6  10   1      111.84      -70.83     86.55 o
   8  10   1       41.15       73.12     84.78 o
  10  10   1      156.03       91.70     89.65 o
  12  10   1       17.43       77.61    147.86 o
 -11  11   1       29.35       19.32     72.02 o
  -9  11   1     1703.15     1773.36    107.15 o
  -7  11   1     2193.10     2132.37    107.88 o
  -5  11   1     1823.78     1686.54     83.02 o
  -3  11   1     9104.21     9120.39    767.70 o
  -1  11   1       92.54      167.02     66.63 o
   1  11   1    14738.08    14131.13    514.08 o
   3  11   1     3204.87     3134.45    104.32 o
   5  11   1    23327.27    24087.79    879.08 o
   7  11   1     4714.97     4496.01    219.61 o
   9  11   1    10229.42    10644.27    266.88 o
  11  11   1      241.71      206.87    191.11 o
 -12  12   1     1058.82     1041.48    108.40 o
 -10  12   1     2366.54     2396.30    125.70 o
  -8  12   1     5230.52     5373.73    161.80 o
  -6  12   1    11059.37    10320.54    286.24 o
  -4  12   1     2807.01     2675.68    278.87 o
  -2  12   1     9280.76     9270.71    779.35 o
   0  12   1     9563.22     9470.22    167.28 o
   2  12   1     5982.02     5995.94    137.96 o
   4  12   1      879.14      781.29     82.48 o
   6  12   1     1162.58     1079.92     98.49 o
   8  12   1      118.15      149.72    106.47 o
  10  12   1       78.09      278.19    100.70 o
 -11  13   1      215.42       85.70    101.63 o
  -9  13   1     1112.35      983.38     95.40 o
  -7  13   1      829.32      646.88    168.78 o
  -5  13   1      329.13      226.04     69.16 o
  -3  13   1      310.62      113.00     71.84 o
  -1  13   1     3584.65     3486.96    108.04 o
   1  13   1      672.28      596.89     77.06 o
   3  13   1       75.42      242.05    135.58 o
   5  13   1       46.14       48.13     82.26 o
   7  13   1      338.18      325.28     84.62 o
   9  13   1        0.50        0.00    100.60 o
 -10  14   1     3768.25     3791.23    168.52 o
  -8  14   1       44.54      150.89     71.95 o
  -6  14   1     4876.41     5010.74    166.56 o
  -4  14   1      260.00      135.12    138.91 o
  -2  14   1     7499.14     7802.18    212.80 o
   0  14   1      108.06      117.58     65.17 o
   2  14   1     5120.69     5186.94    163.14 o
   4  14   1        3.86       -8.53     77.84 o
   6  14   1      274.77      381.80     73.28 o
   8  14   1     2212.07     2226.96    134.02 o
  -7  15   1     1642.15     1798.03    111.15 o
  -5  15   1      777.57      808.64     94.81 o
  -3  15   1      281.13      206.58     78.58 o
  -1  15   1     4524.39     4401.77    151.94 o
   1  15   1      288.66      183.00     86.09 o
   3  15   1     6755.49     6725.83    190.27 o
   5  15   1     2375.16     2310.29    122.77 o
   7  15   1     5948.10     5917.77    591.49 o
  -6  16   1      786.60      742.11    120.33 o
  -4  16   1     1814.59     2140.45    158.35 o
  -2  16   1      280.09      215.36     96.80 o
   0  16   1     3477.29     3854.87    294.10 o
   2  16   1        5.88        6.05    101.45 o
   4  16   1     1047.01     1193.45     98.51 o
  -3  17   1      727.21      755.76     82.33 o
  -1  17   1       75.62      169.26     61.28 o
   1  17   1       44.96      123.91    101.91 o
   3  17   1      500.45      526.84     85.72 o
 -16   0   2     6181.91     6633.64    308.18 o
 -14   0   2      134.76       61.20    121.96 o
 -12   0   2    25451.78    28055.75    435.06 o
 -10   0   2     1296.55     1218.66    101.81 o
  -8   0   2    97956.43   100750.33    889.53 o
  -6   0   2     7773.98     8388.38    157.36 o
  -4   0   2    45951.93    41223.59    365.72 o
  -2   0   2      584.70      674.35     70.33 o
   0   0   2    43535.14    41795.51    319.50 o
   2   0   2      992.06      817.12     52.27 o
   4   0   2       37.29       40.54     40.85 o
   6   0   2    13390.60    13923.68    225.73 o
   8   0   2       14.84      130.98     55.64 o
  10   0   2    24160.30    23261.38    420.98 o
  12   0   2       11.90      -30.57    121.90 o
 -15   1   2       10.70      -25.11    106.52 o
 -13   1   2       90.46        9.29     97.46 o
 -11   1   2      301.45      297.21     59.54 o
  -9   1   2     1050.91     1011.49    128.15 o
  -7   1   2     3680.55     3396.88    279.63 o
  -5   1   2       65.98       48.40     36.11 o
  -3   1   2    36294.29    28486.31   5503.93 o
  -1   1   2    31354.50    36587.43    436.66 o
   1   1   2    30170.71    32608.71   1972.13 o
   3   1   2     4524.21     5134.85    320.99 o
   5   1   2    27108.76    29155.98   1580.07 o
   7   1   2     2203.68     2253.63     76.65 o
   9   1   2     4045.60     4002.36    202.66 o
  11   1   2       90.77      131.69     66.47 o
  13   1   2      631.38      741.00    127.10 o
 -16   2   2      156.17      365.55    116.55 o
 -14   2   2      236.69      368.33    116.35 o
 -12   2   2     4973.38     5309.33    202.49 o
 -10   2   2      500.83      560.08     85.76 o
  -8   2   2    12572.85    12613.29    232.91 o
  -6   2   2     7776.76     7950.65    158.72 o
  -4   2   2     7849.70     7208.66    138.47 o
  -2   2   2    11624.49    12258.69    173.78 o
   0   2   2     9408.23     9130.29    117.44 o
   2   2   2     2513.61     2337.04     75.18 o
   4   2   2    15885.29    16956.64    216.32 o
   6   2   2     3738.60     3426.31    125.99 o
   8   2   2     2975.91     2995.21    128.02 o
  10   2   2     8362.33     7827.42    261.08 o
  12   2   2      442.48      188.76    118.72 o
 -15   3   2     2978.61     2724.58    211.56 o
 -13   3   2      752.55      448.62    134.24 o
 -11   3   2     2725.29     2697.68    154.79 o
  -9   3   2     4724.35     4817.27    162.98 o
  -7   3   2     1923.32     1932.20    100.33 o
  -5   3   2    19598.65    18467.17    234.63 o
  -3   3   2      545.25      407.01     65.14 o
  -1   3   2    57126.92    60073.48    506.49 o
   1   3   2     7864.59     9592.14    136.30 o
   3   3   2    45813.52    48490.40    430.64 o
   5   3   2     3271.14     3441.85    119.71 o
   7   3   2    30875.28    31165.22    380.09 o
   9   3   2      598.39      678.87     96.40 o
  11   3   2     5195.78     4952.79    235.06 o
  13   3   2      586.65      381.38    139.29 o
 -16   4   2      191.03      102.30    134.71 o
 -14   4   2    15797.07    17752.67    430.76 o
 -12   4   2       38.30      249.07     80.76 o
 -10   4   2    25539.06    27017.97    390.92 o
  -8   4   2      641.30      668.17     75.75 o
  -6   4   2    48406.41    50324.26    515.97 o
  -4   4   2     8669.65    10201.64    180.11 o
  -2   4   2     3962.59     3452.07    112.09 o
   0   4   2      845.89     1119.86     63.84 o
   2   4   2     4535.56     4801.63    113.46 o
   4   4   2     3494.17     3749.52    118.27 o
   6   4   2     1073.74     1170.82     95.96 o
   8   4   2     9104.64     9057.08    234.11 o
  10   4   2      407.81      355.50    101.57 o
  12   4   2    12162.10    11288.39    370.42 o
 -15   5   2     3364.38     3403.69    217.74 o
 -13   5   2       12.55      -28.40    113.18 o
 -11   5   2     5776.13     5880.83    200.08 o
  -9   5   2     6206.87     6050.54    183.21 o
  -7   5   2     9054.63     9388.44    202.83 o
  -5   5   2      239.34      272.90     62.77 o
  -3   5   2     7237.15     7422.17    164.58 o
  -1   5   2     3691.28     3517.05    112.33 o
   1   5   2     3399.46     3778.31    106.27 o
   3   5   2       11.80      -74.60     74.60 o
   5   5   2     4004.13     3833.40    139.47 o
   7   5   2     2824.13     2613.42    136.30 o
   9   5   2     1497.70     1299.45    138.21 o
  11   5   2     1250.32     1408.42    140.72 o
 -14   6   2       61.53       95.05    108.26 o
 -12   6   2      236.74      233.46    101.11 o
 -10   6   2     5941.88     5563.02    190.45 o
  -8   6   2     1838.85     1833.48    115.14 o
  -6   6   2    17191.31    17782.70    273.34 o
  -4   6   2      848.93      892.38     78.32 o
  -2   6   2    14714.79    14983.73    232.98 o
   0   6   2     1723.39     1676.59     85.31 o
   2   6   2     1961.53     1758.17     85.56 o
   4   6   2     4860.68     4832.88    145.58 o
   6   6   2      267.07      421.88     72.04 o
   8   6   2    11014.15    11393.59    276.42 o
  10   6   2      917.72      857.39    130.06 o
  12   6   2     2514.88     2532.73    211.10 o
 -15   7   2       16.80       74.57    108.58 o
 -13   7   2     3669.03     3599.58    203.61 o
 -11   7   2      152.74       12.22    120.95 o
  -9   7   2     1936.50     1852.10    122.57 o
  -7   7   2     5141.81     5409.31    170.51 o
  -5   7   2      833.55      870.96     86.26 o
  -3   7   2    41476.21    40450.03    402.67 o
  -1   7   2       29.26       28.10     56.65 o
   1   7   2    46274.64    42727.46    433.00 o
   3   7   2      470.06      480.67     69.09 o
   5   7   2    32082.08    31093.50    388.78 o
   7   7   2     1856.66     1891.09    130.63 o
   9   7   2     3828.59     3588.91    195.04 o
  11   7   2     1119.80      974.08    161.41 o
 -14   8   2       60.38       86.47    132.75 o
 -12   8   2     2327.42     2386.07    171.21 o
 -10   8   2      957.51     1099.13    109.99 o
  -8   8   2     3801.43     3897.01    158.65 o
  -6   8   2      408.38      528.36     79.49 o
  -4   8   2     2483.96     2478.45    122.51 o
  -2   8   2       29.42       16.14     93.79 o
   0   8   2     1821.63     1563.52    100.02 o
   2   8   2     2088.19     1806.89    110.41 o
   4   8   2     1530.83     1374.13    109.12 o
   6   8   2     1277.48     1227.38    113.37 o
   8   8   2       49.09      112.18    129.83 o
  10   8   2      604.16      735.44    141.10 o
 -13   9   2     6694.54     7618.89    299.46 o
 -11   9   2      659.77      546.09    119.52 o
  -9   9   2     4758.79     5207.73    196.76 o
  -7   9   2      120.71       86.18    116.02 o
  -5   9   2       82.32      -28.83    111.97 o
  -3   9   2      649.11      831.27     84.93 o
  -1   9   2     5876.97     5304.39    173.81 o
   1   9   2      114.96      -27.36    103.29 o
   3   9   2      434.98      356.08     82.02 o
   5   9   2      719.26      687.02    103.84 o
   7   9   2       59.10       84.12    137.38 o
   9   9   2       73.42      102.90    145.37 o
  11   9   2      492.29      646.10    148.03 o
 -14  10   2      662.14      638.18    151.13 o
 -12  10   2     1319.08     1606.79    162.60 o
 -10  10   2     4558.43     4834.49    224.24 o
  -8  10   2     1736.67     1643.58    134.19 o
  -6  10   2     1812.71     1783.66    127.76 o
  -4  10   2      878.64      933.51     92.50 o
  -2  10   2       52.79        9.77    100.51 o
   0  10   2      608.74      541.28     94.37 o
   2  10   2     2156.18     2287.50    129.59 o
   4  10   2      312.83      284.61     95.14 o
   6  10   2     1006.97     1117.89    141.17 o
   8  10   2     2627.18     2644.40    202.57 o
  10  10   2     3579.08     3533.23    255.56 o
 -13  11   2      152.46      296.65    112.38 o
 -11  11   2     1003.43      701.53    143.63 o
  -9  11   2      961.67     1053.81    135.11 o
  -7  11   2      540.56      589.30     92.78 o
  -5  11   2     3279.41     3238.68    155.43 o
  -3  11   2     2759.91     2820.13    149.39 o
  -1  11   2     6158.12     6295.73    196.81 o
   1  11   2     7404.34     7000.01    217.16 o
   3  11   2     7018.16     6267.39    223.58 o
   5  11   2     3119.46     3082.81    192.17 o
   7  11   2     1378.48     1154.82    174.40 o
   9  11   2     1863.72     2203.95    217.05 o
 -12  12   2      162.49      277.67    126.32 o
 -10  12   2      919.43      955.72    131.73 o
  -8  12   2     1433.17     1201.51    139.47 o
  -6  12   2     1934.50     2030.11    146.28 o
  -4  12   2      803.90      876.72     99.06 o
  -2  12   2      582.14      763.88     92.78 o
   0  12   2        1.40        0.00     97.45 o
   2  12   2       59.31      128.57     86.51 o
   4  12   2      328.03      128.86    142.33 o
   6  12   2      260.47      321.67    131.13 o
   8  12   2     1796.55     2020.92    202.46 o
 -11  13   2     3571.26     3869.14    229.52 o
  -9  13   2      202.02      124.00    127.84 o
  -7  13   2      742.86      756.54    124.07 o
  -5  13   2      922.92     1006.08    121.86 o
  -3  13   2      348.36      250.26     92.47 o
  -1  13   2     1846.95     1721.95    140.91 o
   1  13   2      545.22      742.87    122.72 o
   3  13   2     1676.37     1592.11    161.58 o
   5  13   2      263.83      221.28    124.66 o
   7  13   2        9.82       70.65    104.17 o
 -10  14   2      220.25      199.76    124.00 o
  -8  14   2      880.81      770.87    133.69 o
  -6  14   2        9.18     -134.31    134.31 o
  -4  14   2      580.57      717.60    117.87 o
  -2  14   2      288.80      431.11    105.62 o
   0  14   2      176.26       80.14    126.67 o
   2  14   2      385.65      354.29    120.17 o
   4  14   2     1245.04     1581.43    160.84 o
   6  14   2      403.45      449.16    145.60 o
  -9  15   2     1405.43     1317.31    173.56 o
  -7  15   2      175.51      283.83    108.55 o
  -5  15   2     3868.44     3883.15    211.28 o
  -3  15   2       65.19      165.24     81.75 o
  -1  15   2     3795.61     4105.96    217.38 o
   1  15   2        0.23      -74.67    104.24 o
   3  15   2     3283.90     3447.60    220.81 o
   5  15   2      114.91      -38.88    188.09 o
  -6  16   2      727.06     1113.65    137.85 o
  -4  16   2      815.76      845.86    137.21 o
  -2  16   2       12.61       14.69    102.89 o
   0  16   2      206.96      164.67    116.47 o
   2  16   2       95.04      117.40    143.11 o
   4  16   2        0.80      -38.01    159.65 o
  -3  17   2      193.21      246.35    121.34 o
  -1  17   2      386.36      342.95    118.94 o
   1  17   2        5.92     -135.01    141.37 o
 -17   1   3     2807.99     2959.07    160.22 o
 -15   1   3      988.64     1016.28    195.15 o
 -13   1   3      485.42      525.42     78.72 o
 -11   1   3      187.13      245.20     50.56 o
  -9   1   3        4.57       22.70     52.54 o
  -7   1   3     9199.73     8465.93    222.75 o
  -5   1   3     2937.91     2684.73    186.72 o
  -3   1   3    50472.95    56089.47    364.44 o
  -1   1   3     2644.39     2749.93     56.11 o
   1   1   3     4814.19     4813.62     80.64 o
   3   1   3      470.47      557.12     42.41 o
   5   1   3       56.72       80.98     47.75 o
   7   1   3      503.67      632.61     56.29 o
   9   1   3     1583.71     1534.58     95.85 o
  11   1   3     1008.03      865.28    107.08 o
 -16   2   3     1372.98     1240.55    164.33 o
 -14   2   3     3514.30     3705.98    224.78 o
 -12   2   3     7151.07     7137.99    232.21 o
 -10   2   3    10136.86    10295.83    247.86 o
  -8   2   3    13292.87    13150.12    248.28 o
  -6   2   3     8216.92     7858.05    175.38 o
  -4   2   3     3232.17     3304.80    115.81 o
  -2   2   3       76.32       99.43     48.94 o
   0   2   3     1527.14     1475.84     64.82 o
   2   2   3    11616.10    12876.09    187.55 o
   4   2   3     3472.14     3679.00    123.77 o
   6   2   3      345.04      349.41     73.63 o
   8   2   3     3167.71     3107.13    163.52 o
  10   2   3     2213.71     2120.44    149.10 o
  12   2   3       87.46       32.43    114.52 o
 -15   3   3     1659.38     1987.30    174.88 o
 -13   3   3      248.59      158.61    121.01 o
 -11   3   3     2622.62     2722.61    148.84 o
  -9   3   3      479.44      532.95     90.74 o
  -7   3   3     6544.43     6079.64    167.52 o
  -5   3   3     1473.47     1501.62     94.08 o
  -3   3   3     7223.29     7702.70    173.99 o
  -1   3   3      127.01      -59.11     66.79 o
   1   3   3     9050.89     9546.66    157.54 o
   3   3   3       15.42       42.91     62.09 o
   5   3   3     1289.68     1542.09    101.85 o
   7   3   3     2291.90     2366.79    127.86 o
   9   3   3     1204.09     1154.37    142.39 o
  11   3   3      172.28      209.48    130.63 o
 -16   4   3     1535.42     1287.94    172.44 o
 -14   4   3     3085.06     3184.24    201.04 o
 -12   4   3     2535.99     2523.49    158.57 o
 -10   4   3     2476.79     2724.35    143.18 o
  -8   4   3     8034.40     7689.90    201.04 o
  -6   4   3     2873.89     2762.11    123.73 o
  -4   4   3      793.78      891.75     83.11 o
  -2   4   3     8043.86     8373.84    170.76 o
   0   4   3     1990.93     2044.17     84.47 o
   2   4   3    10382.27    11178.39    191.52 o
   4   4   3     7455.26     7869.93    184.43 o
   6   4   3     5907.91     6002.16    188.57 o
   8   4   3     4735.99     4371.05    205.52 o
  10   4   3     5037.67     5031.44    251.75 o
 -15   5   3      537.27      929.81    133.19 o
 -13   5   3        3.14     -130.53    130.53 o
 -11   5   3      231.37       69.93    124.70 o
  -9   5   3     4788.13     4674.61    163.74 o
  -7   5   3     2675.65     2961.75    134.08 o
  -5   5   3    20969.74    21570.17    301.63 o
  -3   5   3    13454.34    13899.18    242.12 o
  -1   5   3    29487.85    30588.28    317.95 o
   1   5   3      555.19      530.84     59.68 o
   3   5   3     3544.75     3759.29    127.07 o
   5   5   3      213.35      299.36     65.78 o
   7   5   3       27.07        0.00     94.71 o
   9   5   3      769.88      826.09    122.83 o
  11   5   3      565.35      466.66    133.22 o
 -16   6   3      191.42      219.09    120.72 o
 -14   6   3       86.41      260.02     98.18 o
 -12   6   3     1658.64     1501.01    144.71 o
 -10   6   3      372.03      386.03     81.58 o
  -8   6   3      780.14      771.12    102.15 o
  -6   6   3     1622.33     1896.21    102.80 o
  -4   6   3      159.54      113.40     74.03 o
  -2   6   3     1674.73     1516.44    105.29 o
   0   6   3        0.42        0.00     64.89 o
   2   6   3      412.70      360.94     64.96 o
   4   6   3       48.42       33.91     94.23 o
   6   6   3       23.91      -42.18     82.87 o
   8   6   3       44.82       31.53     92.25 o
  10   6   3      113.41      -16.65    138.82 o
 -15   7   3       11.48      166.06     83.23 o
 -13   7   3     2279.00     2047.84    172.43 o
 -11   7   3      117.75       37.79    112.97 o
  -9   7   3    14270.88    13857.89    294.77 o
  -7   7   3     3284.93     3128.52    152.62 o
  -5   7   3    28423.35    28018.71    371.07 o
  -3   7   3     8124.86     8092.73    203.14 o
  -1   7   3    37208.27    33972.39    378.22 o
   1   7   3     3296.41     3056.63    124.88 o
   3   7   3     9285.77     9574.87    215.45 o
   5   7   3      201.21      206.61     70.13 o
   7   7   3     5793.36     5853.35    228.58 o
   9   7   3        5.02       66.23     90.35 o
 -14   8   3     3111.30     3268.12    218.50 o
 -12   8   3     3391.05     3101.48    196.59 o
 -10   8   3     1821.72     1794.32    134.68 o
  -8   8   3     4920.19     4865.40    181.89 o
  -6   8   3     6207.80     6029.87    196.74 o
  -4   8   3     1338.46     1337.03    110.94 o
  -2   8   3     1558.25     1460.48    112.38 o
   0   8   3     7588.57     6679.08    190.98 o
   2   8   3     7755.37     7411.16    197.95 o
   4   8   3    10503.62    10766.82    254.27 o
   6   8   3     7869.97     7141.70    257.13 o
   8   8   3     6229.33     5373.77    264.21 o
  10   8   3     4976.24     4251.63    260.18 o
 -13   9   3      465.60      422.55    115.79 o
 -11   9   3      872.72      919.05    125.99 o
  -9   9   3      250.06      334.35     92.59 o
  -7   9   3     4908.91     4934.49    193.55 o
  -5   9   3       50.08      105.91    114.87 o
  -3   9   3     7300.85     7196.81    213.33 o
  -1   9   3     1738.37     1678.72    115.23 o
   1   9   3     2393.45     2379.12    132.99 o
   3   9   3       99.32      158.28     74.18 o
   5   9   3     2119.40     2253.80    165.14 o
   7   9   3      805.29      810.95    136.57 o
   9   9   3      145.97      242.59    134.19 o
 -14  10   3        3.46       75.33    157.50 o
 -12  10   3     1076.98     1064.79    146.95 o
 -10  10   3      185.79      364.59    110.57 o
  -8  10   3     1280.86     1224.05    137.39 o
  -6  10   3       75.88       93.78     81.75 o
  -4  10   3      111.73       21.91     86.79 o
  -2  10   3      498.62      392.79     88.43 o
   0  10   3     1282.18     1363.19    114.96 o
   2  10   3     2063.97     2205.23    136.05 o
   4  10   3      128.56       26.98    125.79 o
   6  10   3     3564.67     4063.72    213.54 o
   8  10   3      209.88      275.54    143.34 o
 -13  11   3      183.98      263.58    126.18 o
 -11  11   3     5737.25     5506.16    273.31 o
  -9  11   3      990.03      930.81    130.25 o
  -7  11   3    16171.28    15757.31    374.38 o
  -5  11   3     4493.62     4158.28    189.12 o
  -3  11   3    24865.30    25521.31    401.10 o
  -1  11   3     5951.94     6026.06    209.33 o
   1  11   3    14632.03    13581.84    310.51 o
   3  11   3      140.86      -67.24    110.10 o
   5  11   3     6977.17     7666.49    297.85 o
   7  11   3       56.75       95.49    154.33 o
 -12  12   3      157.44      143.94    155.04 o
 -10  12   3      356.54      384.04    130.26 o
  -8  12   3      225.77      180.76    106.41 o
  -6  12   3      682.75      610.50    115.01 o
  -4  12   3      896.28      810.91    121.53 o
  -2  12   3     1011.50      911.92    116.38 o
   0  12   3     1444.88     1339.18    151.11 o
   2  12   3     1839.72     1570.88    165.59 o
   4  12   3     4949.84     4745.19    248.46 o
   6  12   3     1937.32     1841.93    184.92 o
 -11  13   3       99.09      150.34    106.44 o
  -9  13   3     2013.27     1994.70    175.92 o
  -7  13   3        4.18      -72.68    124.06 o
  -5  13   3       55.36      145.16     88.30 o
  -3  13   3      166.69       78.21    139.59 o
  -1  13   3      560.22      617.12    116.96 o
   1  13   3      213.03      320.17    104.70 o
   3  13   3      748.68      739.67    134.14 o
   5  13   3       78.01      271.14    128.31 o
 -10  14   3     3754.42     3779.87    237.43 o
  -8  14   3      226.78      383.38    106.93 o
  -6  14   3     2012.53     2250.86    160.78 o
  -4  14   3      144.32      142.03    109.86 o
  -2  14   3      173.52      176.78    108.05 o
   0  14   3     4274.95     4888.06    231.11 o
   2  14   3      214.76      213.40    135.13 o
   4  14   3     3284.19     3544.09    236.51 o
  -7  15   3      618.56      585.20    145.05 o
  -5  15   3     5434.28     5887.38    250.36 o
  -3  15   3     1935.82     2053.12    171.03 o
  -1  15   3     6053.14     6393.53    265.69 o
   1  15   3      298.12      416.38    110.83 o
   3  15   3     3401.55     4032.70    256.37 o
  -6  16   3      572.57      379.05    127.15 o
  -4  16   3        5.84        0.00    120.43 o
  -2  16   3     1316.67     1286.75    158.18 o
   0  16   3      250.68      193.30    109.35 o
 -16   0   4     3817.68     3804.47    235.76 o
 -14   0   4      315.43      148.30    156.84 o
 -12   0   4     2494.60     2839.69    154.92 o
 -10   0   4    10302.21    10483.46    251.87 o
  -8   0   4      842.52      863.21     90.92 o
  -6   0   4     9401.37     9150.51    209.66 o
  -4   0   4     2303.10     2569.61    122.84 o
  -2   0   4    99152.40    98217.59    709.85 o
   0   0   4     3306.45     3398.02    108.88 o
   2   0   4   115907.13   120689.24    954.33 o
   4   0   4     1345.11     1284.35     99.50 o
   6   0   4    38929.63    40757.57    495.92 o
   8   0   4      533.43      705.23    126.61 o
  10   0   4     9341.72     9347.12    346.71 o
 -17   1   4      325.13      286.52     94.24 o
 -15   1   4     3128.48     3274.01    150.76 o
 -13   1   4      403.63      419.31     88.43 o
 -11   1   4     2492.19     2516.50    102.59 o
  -9   1   4     4811.38     4609.84    130.91 o
  -7   1   4    10264.79    10091.88    281.51 o
  -5   1   4     4367.45     4269.17    252.47 o
  -3   1   4     9926.67     9966.08   1329.66 o
  -1   1   4     9189.52     9499.01    118.03 o
   1   1   4        2.23       19.56     51.75 o
   3   1   4      306.89      343.11     47.80 o
   5   1   4     3206.97     3199.91    103.68 o
   7   1   4      719.38      686.27    107.65 o
   9   1   4     2139.49     2318.72    305.36 o
 -16   2   4     5016.57     4498.33    236.33 o
 -14   2   4      765.17      801.44    126.91 o
 -12   2   4     3822.47     4109.33    180.54 o
 -10   2   4     3250.51     3047.11    154.81 o
  -8   2   4     1136.61     1214.69    100.78 o
  -6   2   4     5777.31     5359.88    161.84 o
  -4   2   4     1311.90     1257.82     94.05 o
  -2   2   4     4371.22     4249.15    115.15 o
   0   2   4     2020.24     2201.09     88.70 o
   2   2   4     6047.83     6196.34    157.06 o
   4   2   4      725.49      806.21     77.02 o
   6   2   4     1085.14     1174.45    116.40 o
   8   2   4       57.71       96.32    135.76 o
  10   2   4      107.82     -139.61    169.29 o
 -15   3   4      921.90      886.09    136.95 o
 -13   3   4    11778.01    11119.95    329.93 o
 -11   3   4      892.71      911.68    100.11 o
  -9   3   4    27628.34    26084.18    377.97 o
  -7   3   4      496.84      462.83     81.42 o
  -5   3   4    13828.56    13047.77    249.94 o
  -3   3   4     1226.75     1126.91     86.43 o
  -1   3   4     9606.67     9829.47    176.25 o
   1   3   4      115.63      110.35     51.37 o
   3   3   4      183.03       72.36     70.34 o
   5   3   4     1982.46     1904.34    127.09 o
   7   3   4     2183.56     2159.35    157.31 o
   9   3   4     4720.55     4480.79    237.17 o
 -16   4   4      169.49       85.85    162.30 o
 -14   4   4     4511.00     4562.63    222.03 o
 -12   4   4     1419.31     1564.31    140.70 o
 -10   4   4      234.85      362.64     76.08 o
  -8   4   4     8367.04     8068.11    209.92 o
  -6   4   4      149.47      172.61     68.77 o
  -4   4   4    31485.78    30377.35    377.07 o
  -2   4   4      547.68      548.01     68.73 o
   0   4   4    38651.43    39988.53    408.82 o
   2   4   4      143.90      249.55     56.96 o
   4   4   4    43360.95    44566.96    476.78 o
   6   4   4        3.82      -23.28    116.75 o
   8   4   4    18661.68    18213.27    429.09 o
  10   4   4        6.21      341.01    111.52 o
 -15   5   4     1005.86     1067.24    134.09 o
 -13   5   4       28.79      -27.53    134.39 o
 -11   5   4      993.04     1091.19    105.31 o
  -9   5   4      147.15      293.39     70.80 o
  -7   5   4     4455.44     4508.63    163.04 o
  -5   5   4     3413.55     3349.21    138.82 o
  -3   5   4      848.34      834.03     89.66 o
  -1   5   4       81.81      124.81     57.05 o
   1   5   4     3669.65     3906.13    130.74 o
   3   5   4        3.58       70.05     81.39 o
   5   5   4     5777.67     5608.08    193.28 o
   7   5   4       13.12      -26.76     96.49 o
   9   5   4     2508.45     2393.66    197.59 o
 -16   6   4      325.67      449.14    112.18 o
 -14   6   4     4253.73     4099.26    227.74 o
 -12   6   4       47.13     -126.54    126.54 o
 -10   6   4     5055.53     4945.36    192.29 o
  -8   6   4        3.09       51.88    100.77 o
  -6   6   4     1837.52     1767.65    120.30 o
  -4   6   4     2357.02     2033.63    120.57 o
  -2   6   4      275.57      247.40     70.18 o
   0   6   4    10573.54     9959.19    209.92 o
   2   6   4     7201.75     6980.34    184.58 o
   4   6   4     2782.42     2873.62    140.03 o
   6   6   4       14.97     -113.49    121.37 o
   8   6   4      147.52      124.18    153.66 o
 -15   7   4     3097.78     3100.49    216.63 o
 -13   7   4      380.29      426.63    115.22 o
 -11   7   4     8677.44     8996.03    286.81 o
  -9   7   4      134.65       23.68    117.14 o
  -7   7   4    21406.90    20871.88    351.77 o
  -5   7   4        6.70       30.70    104.39 o
  -3   7   4    25086.97    23358.49    351.89 o
  -1   7   4      573.40      579.81     77.89 o
   1   7   4      930.55      879.78     85.10 o
   3   7   4     1320.89     1277.85    104.78 o
   5   7   4      366.89      420.15     93.11 o
   7   7   4     6185.36     5986.31    251.86 o
   9   7   4      261.16      339.74    134.83 o
 -14   8   4      126.42      -67.35    190.90 o
 -12   8   4      157.90      -29.85    149.21 o
 -10   8   4      658.86      557.27    118.13 o
  -8   8   4      587.92      585.16     94.00 o
  -6   8   4      590.10      457.35     89.25 o
  -4   8   4        1.72       67.81     70.35 o
  -2   8   4     6487.24     5898.15    186.35 o
   0   8   4      106.28      104.95     66.79 o
   2   8   4     7399.63     7417.20    219.89 o
   4   8   4        9.53      -75.62    123.86 o
   6   8   4     4544.09     4502.29    227.32 o
   8   8   4       47.26      229.59    118.12 o
 -13   9   4       52.43       33.95    145.91 o
 -11   9   4     2993.84     3305.98    198.16 o
  -9   9   4      281.01      316.27     96.25 o
  -7   9   4     1950.54     2076.19    135.66 o
  -5   9   4      272.51      264.14     85.14 o
  -3   9   4     4258.67     3979.30    170.29 o
  -1   9   4     1308.13     1255.90    109.40 o
   1   9   4      579.32      534.81     94.49 o
   3   9   4     2571.49     2457.77    166.84 o
   5   9   4        0.65       -9.40    101.00 o
   7   9   4     6243.62     6083.64    287.13 o
 -14  10   4     2065.50     2139.74    194.99 o
 -12  10   4     2903.16     2839.67    208.15 o
 -10  10   4      610.65      596.88    119.13 o
  -8  10   4     1568.89     1603.55    150.40 o
  -6  10   4       10.95     -121.96    121.96 o
  -4  10   4        4.48     -117.49    117.49 o
  -2  10   4      112.65       47.69     76.14 o
   0  10   4     1306.13     1231.74    120.96 o
   2  10   4      368.36      272.97    106.09 o
   4  10   4     2432.68     2179.54    188.87 o
   6  10   4      372.39        0.00    175.24 o
 -13  11   4     1679.17     1963.89    183.97 o
 -11  11   4     1156.27     1049.58    153.98 o
  -9  11   4     3915.62     3967.76    211.69 o
  -7  11   4     1783.31     1588.09    156.50 o
  -5  11   4     2344.48     2442.29    165.46 o
  -3  11   4      793.76      867.08    118.36 o
  -1  11   4     1022.92     1077.54    133.44 o
   1  11   4      464.81      369.58    124.98 o
   3  11   4     1154.36     1274.26    144.53 o
   5  11   4       30.82      157.47    121.10 o
 -12  12   4       61.87       18.29    136.38 o
 -10  12   4      309.91      132.33    187.01 o
  -8  12   4      312.55      384.19    114.17 o
  -6  12   4        3.47     -138.78    138.78 o
  -4  12   4       10.79      175.36     81.97 o
  -2  12   4     1019.23     1129.08    125.20 o
   0  12   4     2189.87     1740.07    162.12 o
   2  12   4     2220.52     2288.50    189.67 o
   4  12   4      541.30      758.45    149.08 o
 -11  13   4       46.18     -165.28    165.28 o
  -9  13   4     1406.08     1341.90    162.52 o
  -7  13   4      192.74     -105.59    151.65 o
  -5  13   4     3985.35     4638.11    222.36 o
  -3  13   4     1001.12     1022.65    127.69 o
  -1  13   4     2557.05     2726.67    199.07 o
   1  13   4      401.93      379.75    128.54 o
   3  13   4       66.60      -19.63    165.49 o
  -8  14   4     1296.25     1136.65    159.22 o
  -6  14   4      661.56      662.09    136.96 o
  -4  14   4      429.18      476.62    112.11 o
  -2  14   4        1.48     -125.07    141.60 o
   0  14   4      967.13      941.11    145.75 o
   2  14   4     1422.85     1241.74    179.93 o
  -7  15   4       25.79     -166.22    166.22 o
  -5  15   4     1478.27     1671.98    163.45 o
  -3  15   4       14.14      -48.05    133.38 o
  -1  15   4     1010.18     1257.68    161.45 o
   1  15   4      109.89     -117.34    179.31 o
 -17   1   5        2.96       13.60     87.07 o
 -15   1   5     2119.09     2489.84    126.82 o
 -13   1   5      617.28      562.65     80.46 o
 -11   1   5     6941.32     7134.33    162.37 o
  -9   1   5     1169.30     1107.68     80.84 o
  -7   1   5     2631.38     2845.95    159.10 o
  -5   1   5      350.85      296.48    122.70 o
  -3   1   5     1742.80     1665.45     62.66 o
  -1   1   5      899.78      705.39     57.94 o
   1   1   5       89.66       67.06     51.60 o
   3   1   5      270.14      206.63     61.14 o
   5   1   5      322.47      356.21     73.81 o
   7   1   5     3757.37     4193.79    308.52 o
 -16   2   5     3574.23     3626.74    225.96 o
 -14   2   5     2364.44     2380.45    180.62 o
 -12   2   5     2165.68     1627.63    151.54 o
 -10   2   5      217.31      346.39     76.35 o
  -8   2   5      316.43      350.65     77.30 o
  -6   2   5       78.34       30.02     79.46 o
  -4   2   5      634.64      702.10     83.97 o
  -2   2   5      164.76      122.68     54.36 o
   0   2   5      171.61      302.70     61.83 o
   2   2   5     1844.57     1940.05    109.17 o
   4   2   5       95.03      -68.61    104.93 o
   6   2   5      293.55      239.66    116.13 o
   8   2   5     1443.27     1232.55    174.30 o
 -15   3   5      252.68      139.83    154.31 o
 -13   3   5     1491.18     1297.99    149.72 o
 -11   3   5       38.35      -12.51     95.49 o
  -9   3   5     1948.16     2169.65    129.66 o
  -7   3   5      188.38      254.27     83.44 o
  -5   3   5      815.10      887.95     97.21 o
  -3   3   5      360.75      527.72     61.57 o
  -1   3   5       97.27      130.67     57.63 o
   1   3   5      217.71      250.94     70.84 o
   3   3   5      449.22      453.47     84.92 o
   5   3   5       35.50      148.10     94.00 o
   7   3   5      200.73      330.43    103.02 o
 -16   4   5      288.22      269.43    110.66 o
 -14   4   5        3.34       14.71    132.40 o
 -12   4   5       23.92     -107.01    121.20 o
 -10   4   5     3105.04     2934.13    151.07 o
  -8   4   5      922.94      844.64    102.79 o
  -6   4   5     2404.66     2573.84    137.29 o
  -4   4   5     2773.32     2675.32    137.22 o
  -2   4   5     3100.31     3089.15    128.25 o
   0   4   5     3741.66     4041.44    145.23 o
   2   4   5     5635.81     6364.98    189.22 o
   4   4   5     1826.79     1681.72    147.77 o
   6   4   5     2967.65     3284.37    198.38 o
   8   4   5       37.53      306.60    115.83 o
 -15   5   5      830.89     1015.93    139.36 o
 -13   5   5     5289.12     4914.66    231.24 o
 -11   5   5     1354.73     1334.94    137.49 o
  -9   5   5     8265.67     8096.59    239.54 o
  -7   5   5      373.88      256.89     88.82 o
  -5   5   5     1172.61     1038.18    105.68 o
  -3   5   5      250.27      264.78     67.67 o
  -1   5   5      674.02      717.89     74.60 o
   1   5   5     1104.50     1024.36     98.21 o
   3   5   5      351.26      357.89     88.77 o
   5   5   5     4012.89     4054.24    209.86 o
   7   5   5     2695.70     2773.29    200.98 o
 -14   6   5     1191.09     1106.93    148.16 o
 -12   6   5      195.56      192.06    101.90 o
 -10   6   5      507.07      400.34    106.22 o
  -8   6   5      128.87       46.28     88.73 o
  -6   6   5        8.24       60.27     75.34 o
  -4   6   5        6.20       60.36     73.73 o
  -2   6   5       54.54       72.77     81.37 o
   0   6   5      576.22      532.40     81.88 o
   2   6   5       81.76       63.89     82.50 o
   4   6   5       18.29      -25.30    118.79 o
   6   6   5     1817.26     1645.62    159.09 o
 -15   7   5       19.52      -34.32    138.04 o
 -13   7   5     2240.50     2303.19    185.47 o
 -11   7   5        1.99       56.69    128.59 o
  -9   7   5     3218.57     3200.53    181.85 o
  -7   7   5      102.37       95.49    106.86 o
  -5   7   5     1065.96     1047.65    106.92 o
  -3   7   5     1224.46     1098.61    103.60 o
  -1   7   5      981.83     1034.92     98.03 o
   1   7   5     1097.72     1427.33    118.44 o
   3   7   5       40.14       63.83    116.60 o
   5   7   5     5407.37     5703.16    244.89 o
   7   7   5      463.09      647.17    125.64 o
 -14   8   5      342.45      495.20    107.35 o
 -12   8   5     1072.38      994.58    133.34 o
 -10   8   5     2429.90     2552.25    173.29 o
  -8   8   5     5905.08     5340.04    233.36 o
  -6   8   5     4873.63     4827.10    195.28 o
  -4   8   5     7852.92     7605.74    224.95 o
  -2   8   5     9651.27     8059.16    231.48 o
   0   8   5     7603.63     7278.90    242.28 o
   2   8   5     6932.96     6595.78    247.90 o
   4   8   5     6829.37     7350.04    284.97 o
   6   8   5      615.93      502.65    135.58 o
 -13   9   5      161.63      139.86    150.65 o
 -11   9   5     2163.16     2581.57    192.66 o
  -9   9   5      532.94      465.00    133.32 o
  -7   9   5     2793.26     2832.16    173.85 o
  -5   9   5      753.04      765.59    121.92 o
  -3   9   5     1071.05     1190.66    130.61 o
  -1   9   5     1578.60     1647.15    142.22 o
   1   9   5       44.04       96.71    113.09 o
   3   9   5     3494.28     3963.75    224.16 o
   5   9   5      493.88      412.64    141.81 o
 -12  10   5       83.70      -52.23    138.62 o
 -10  10   5      430.80      302.92    116.51 o
  -8  10   5      211.36       25.69    103.97 o
  -6  10   5     1718.99     1643.36    144.60 o
  -4  10   5       75.28      196.11     94.38 o
  -2  10   5     1838.62     1685.67    143.80 o
   0  10   5      226.24      303.88     96.90 o
   2  10   5     2045.48     1869.22    179.25 o
   4  10   5      629.59      719.01    145.49 o
 -11  11   5     4358.61     4654.29    245.90 o
  -9  11   5      394.82      467.35    115.18 o
  -7  11   5     3026.07     2747.43    193.11 o
  -5  11   5      695.02      782.23    122.55 o
  -3  11   5     1489.53     1560.17    146.74 o
  -1  11   5     2103.13     2247.68    174.43 o
   1  11   5      206.84      -33.28    161.41 o
   3  11   5     5547.00     5686.93    282.39 o
 -10  12   5     2632.40     2399.33    189.70 o
  -8  12   5     3955.99     3839.21    223.18 o
  -6  12   5     2718.23     3011.30    185.91 o
  -4  12   5     7774.38     7144.21    277.42 o
  -2  12   5     4477.20     4684.69    227.36 o
   0  12   5     5608.02     5475.55    272.93 o
   2  12   5     3377.05     3424.90    251.49 o
  -9  13   5      307.11      492.09    109.64 o
  -7  13   5      242.18      180.23    123.30 o
  -5  13   5      122.65      276.82     93.11 o
  -3  13   5     1445.05     1742.75    163.22 o
  -1  13   5      326.63      325.63    136.75 o
   1  13   5     1905.19     1964.22    187.85 o
  -8  14   5     2555.98     2500.36    200.25 o
  -6  14   5      202.77      146.12    156.71 o
  -4  14   5     3418.70     3783.46    230.24 o
  -2  14   5       47.94      254.43    113.21 o
   0  14   5     4354.03     4527.88    281.07 o
 -16   0   6       62.63      -84.65    161.41 o
 -14   0   6     4801.40     4742.11    228.38 o
 -12   0   6       62.61       85.58     80.15 o
 -10   0   6    33932.42    35902.61    521.22 o
  -8   0   6     1462.55     1458.89    135.61 o
  -6   0   6    53130.65    57174.65    643.98 o
  -4   0   6     2685.02     2739.56    116.70 o
  -2   0   6    34601.07    34906.43    414.08 o
   0   0   6       33.90      114.64     68.16 o
   2   0   6     7542.97     7496.52    259.37 o
   4   0   6      184.46       15.43    152.24 o
   6   0   6      301.17      323.95    146.37 o
 -15   1   6      240.04      244.84    196.57 o
 -13   1   6      525.13      584.58    104.95 o
 -11   1   6        1.11       76.05     73.24 o
  -9   1   6      930.74      875.06     79.14 o
  -7   1   6       81.73      221.15     79.19 o
  -5   1   6     1498.81     1524.12     93.47 o
  -3   1   6     4661.03     4679.28    107.21 o
  -1   1   6     5502.95     5735.11    128.90 o
   1   1   6     5988.19     6186.39    175.92 o
   3   1   6     6993.98     7340.16    198.83 o
   5   1   6     3178.66     3027.96    149.39 o
 -16   2   6      607.99      592.28    147.06 o
 -14   2   6      710.62      737.83    121.22 o
 -12   2   6       75.34      -71.43    136.19 o
 -10   2   6     3989.60     3732.58    212.54 o
  -8   2   6      164.16      252.77     92.01 o
  -6   2   6     6682.57     6309.73    212.36 o
  -4   2   6      817.02      769.78     85.04 o
  -2   2   6     2681.24     2583.83    121.98 o
   0   2   6     1097.28     1277.91    108.90 o
   2   2   6     2476.23     2646.63    169.37 o
   4   2   6      415.23      506.01    122.31 o
   6   2   6     1310.35     1269.15    175.12 o
 -15   3   6     1627.67     1657.31    156.56 o
 -13   3   6     4673.88     4734.73    242.46 o
 -11   3   6      625.38      703.55    118.05 o
  -9   3   6     1870.10     1621.47    131.46 o
  -7   3   6      570.05      459.78    108.76 o
  -5   3   6     1936.99     1788.76    121.87 o
  -3   3   6     7346.66     7407.08    191.48 o
  -1   3   6     1342.89     1358.96    105.45 o
   1   3   6    12916.90    13816.86    318.55 o
   3   3   6      552.11      453.53    116.26 o
   5   3   6    15627.77    14908.92    421.41 o
 -14   4   6       85.19        9.69    126.34 o
 -12   4   6    10623.73    10817.19    341.15 o
 -10   4   6      914.79      779.43    136.80 o
  -8   4   6    24286.69    25267.53    431.56 o
  -6   4   6        2.63       12.31    119.59 o
  -4   4   6    20711.30    19790.64    333.73 o
  -2   4   6       20.97        0.00     94.55 o
   0   4   6     6538.25     6369.50    221.37 o
   2   4   6       13.09      -24.53    114.71 o
   4   4   6     2418.26     2329.35    187.86 o
   6   4   6      138.44      162.92    136.89 o
 -15   5   6      246.51      308.86    109.71 o
 -13   5   6     3619.00     3890.09    219.41 o
 -11   5   6      511.56      519.85    117.88 o
  -9   5   6     5216.26     5569.27    236.66 o
  -7   5   6      140.31     -152.49    152.49 o
  -5   5   6     4140.67     3814.79    173.97 o
  -3   5   6       19.05       30.31     94.38 o
  -1   5   6     1370.19     1477.27    117.72 o
   1   5   6      173.21      138.58     88.65 o
   3   5   6     1641.94     1515.12    150.76 o
   5   5   6        0.06     -161.11    161.11 o
 -14   6   6      351.24      360.34    134.44 o
 -12   6   6      545.13      573.26    119.86 o
 -10   6   6      245.20      251.17     94.24 o
  -8   6   6     4572.76     4337.00    207.28 o
  -6   6   6     3753.11     3374.70    191.79 o
  -4   6   6     8380.13     7241.61    242.67 o
  -2   6   6      364.27      310.84     93.88 o
   0   6   6     1519.72     1329.31    136.06 o
   2   6   6       28.95     -134.22    134.22 o
   4   6   6      250.75      385.31    105.48 o
 -13   7   6       25.31     -146.40    146.40 o
 -11   7   6     3756.44     3959.43    218.92 o
  -9   7   6      274.89       87.88    148.01 o
  -7   7   6      892.16     1009.39    118.02 o
  -5   7   6     1970.23     1856.86    145.79 o
  -3   7   6        1.23      -48.60    104.26 o
  -1   7   6     8499.47     8499.48    272.05 o
   1   7   6      108.04       24.19     96.03 o
   3   7   6    10711.59    10232.40    324.65 o
   5   7   6      214.07      118.97    126.72 o
 -14   8   6      923.25      943.22    157.40 o
 -12   8   6      354.10      358.14    122.24 o
 -10   8   6     1909.31     2043.56    165.11 o
  -8   8   6      420.40      364.92    106.42 o
  -6   8   6     1307.91     1243.63    141.99 o
  -4   8   6        6.94     -118.34    118.34 o
  -2   8   6     1858.48     1831.42    154.68 o
   0   8   6       91.78       28.05    130.15 o
   2   8   6      315.13      326.98    120.77 o
   4   8   6      190.33      352.57    129.37 o
 -13   9   6      561.52      806.37    145.27 o
 -11   9   6     8106.50     8076.47    317.51 o
  -9   9   6      196.05      217.19    100.18 o
  -7   9   6     1764.03     1926.49    155.92 o
  -5   9   6      345.56      382.22    111.03 o
  -3   9   6      921.30      899.48    119.65 o
  -1   9   6     1011.62     1037.12    127.28 o
   1   9   6      799.96      796.59    145.58 o
   3   9   6      587.26      683.32    138.67 o
 -12  10   6      391.97      111.31    170.36 o
 -10  10   6      266.23      118.56    167.17 o
  -8  10   6     1364.51     1506.30    153.60 o
  -6  10   6      495.10      597.93    100.48 o
  -4  10   6     1535.79     1587.39    148.04 o
  -2  10   6       61.35       75.31    104.33 o
   0  10   6        5.92        0.00    138.55 o
   2  10   6      159.54     -201.52    201.52 o
 -11  11   6      180.59     -109.60    161.08 o
  -9  11   6      346.30      519.97    119.14 o
  -7  11   6      465.06      505.89    119.29 o
  -5  11   6      231.83      287.31    106.90 o
  -3  11   6      107.95       48.48    140.03 o
  -1  11   6     1418.10     1298.24    180.13 o
   1  11   6     1233.36     1169.95    173.46 o
  -8  12   6      858.49      876.88    126.05 o
  -6  12   6     1640.72     1582.78    157.36 o
  -4  12   6     1069.57     1302.03    147.73 o
  -2  12   6      431.97      614.05    130.79 o
   0  12   6      215.72      -40.16    135.70 o
  -5  13   6      520.57      453.54    124.39 o
  -3  13   6      548.86      572.66    133.93 o
 -15   1   7     1220.77     1166.50    114.03 o
 -13   1   7      248.15      307.75    126.49 o
 -11   1   7      312.07      207.58    153.10 o
  -9   1   7      149.68      280.68     81.76 o
  -7   1   7      107.62      101.63     85.18 o
  -5   1   7     1970.98     1917.95     87.08 o
  -3   1   7      435.47      418.19     64.37 o
  -1   1   7     3332.61     3438.17    350.72 o
   1   1   7      344.05      475.22     74.51 o
   3   1   7      112.77      230.50    165.16 o
 -14   2   7      819.36      810.66    142.69 o
 -12   2   7     1806.08     1813.47    182.25 o
 -10   2   7     1877.60     1955.72    177.49 o
  -8   2   7     1617.94     1755.08    169.65 o
  -6   2   7     2643.69     2676.52    171.78 o
  -4   2   7     1343.25     1157.52    113.51 o
  -2   2   7       48.93        0.00    106.11 o
   0   2   7     1500.64     1406.89    133.01 o
   2   2   7      359.40      364.24    108.25 o
   4   2   7     1553.15     1432.31    187.15 o
 -15   3   7      248.80       51.37    179.79 o
 -13   3   7     1228.04     1251.77    162.47 o
 -11   3   7      839.81      813.04    143.63 o
  -9   3   7     1721.14     1897.10    171.98 o
  -7   3   7      182.82      374.94    113.88 o
  -5   3   7     1368.14     1562.04    140.39 o
  -3   3   7      113.48      117.11     84.46 o
  -1   3   7     1753.71     1828.60    140.44 o
   1   3   7       15.12      -94.65    108.80 o
   3   3   7     1130.49     1311.72    160.62 o
 -14   4   7      905.58      801.40    146.10 o
 -12   4   7     1073.22     1084.68    163.10 o
 -10   4   7     1408.42     1444.82    159.06 o
  -8   4   7     1307.62     1507.32    164.36 o
  -6   4   7     1449.79     1608.51    149.97 o
  -4   4   7       49.82       57.36     81.05 o
  -2   4   7      117.05       71.11    112.21 o
   0   4   7     2128.02     2218.77    155.64 o
   2   4   7      522.04      622.51    122.57 o
 -13   5   7      409.95      376.12    133.10 o
 -11   5   7       33.24      102.13    144.90 o
  -9   5   7       96.83       82.32    126.66 o
  -7   5   7     1494.43     1605.19    157.34 o
  -5   5   7     1392.03     1231.63    135.22 o
  -3   5   7     5254.04     5806.31    225.48 o
  -1   5   7     2150.59     2403.13    161.69 o
   1   5   7     4215.23     4001.83    215.70 o
   3   5   7      217.09      262.87     93.78 o
 -12   6   7       83.42      -17.63    128.41 o
 -10   6   7      639.63      834.76    144.80 o
  -8   6   7       86.90       97.27    142.83 o
  -6   6   7      279.50      368.84     95.54 o
  -4   6   7     1166.93      870.10    144.26 o
  -2   6   7       55.22       95.20    120.97 o
   0   6   7      230.33      344.69     98.33 o
   2   6   7      118.61       95.08    116.80 o
 -13   7   7       47.45       89.29    107.06 o
 -11   7   7     2931.60     2974.29    212.24 o
  -9   7   7      400.93      683.04    122.87 o
  -7   7   7     5445.62     5458.40    258.72 o
  -5   7   7     1702.31     1922.36    155.75 o
  -3   7   7    11218.06    10700.65    332.89 o
  -1   7   7     2812.73     2549.24    194.09 o
   1   7   7     5880.92     6119.83    268.32 o
 -12   8   7     1343.16     1460.99    181.91 o
 -10   8   7     3341.20     3084.32    234.95 o
  -8   8   7     2346.21     2382.64    188.87 o
  -6   8   7     1768.38     1667.50    155.59 o
  -4   8   7     1574.65     1426.40    155.96 o
  -2   8   7      175.93      304.43    115.83 o
   0   8   7       92.07       68.72    166.78 o
 -11   9   7      260.07      151.52    175.36 o
  -9   9   7      520.77      459.99    134.13 o
  -7   9   7       11.21       51.75    122.76 o
  -5   9   7     2639.65     2841.74    207.79 o
  -3   9   7      338.50      391.57    127.43 o
  -1   9   7     2590.71     2810.03    210.84 o
 -10  10   7      471.90      718.20    147.10 o
  -8  10   7       38.19       53.58    148.23 o
  -6  10   7      504.31      626.57    139.55 o
  -4  10   7        7.14     -128.13    160.57 o
  -2  10   7       51.56       19.52    185.19 o
  -7  11   7      303.53      500.23    126.69 o
  -5  11   7     7661.63     7883.51    339.83 o
 -12   0   8      441.19      606.76    114.74 o
 -10   0   8     2851.64     3209.38    227.51 o
  -8   0   8      642.56      929.61    142.38 o
  -6   0   8      541.18      527.05    104.48 o
  -4   0   8     1675.26     1473.36    150.77 o
  -2   0   8       91.28      122.65    141.99 o
   0   0   8    10731.26    10970.45    367.06 o
 -13   1   8      674.12      587.62     88.84 o
 -11   1   8      855.89      858.58    106.30 o
  -9   1   8     1586.49     1499.23    129.57 o
  -7   1   8     1278.66     1289.34     96.62 o
  -5   1   8     3360.71     3922.73    205.62 o
  -3   1   8     2480.67     2477.15    341.77 o
  -1   1   8     3163.94     2865.87    137.64 o
 -12   2   8      470.94      247.05    117.35 o
 -10   2   8     1971.05     1808.32    171.96 o
  -8   2   8     1187.26     1128.30    162.62 o
  -6   2   8     1479.37     1466.43    148.67 o
  -4   2   8      552.95      799.44    112.01 o
  -2   2   8     1479.30     1324.63    158.83 o
   0   2   8      975.92     1058.30    126.87 o
 -13   3   8      246.96      343.75    102.39 o
 -11   3   8     4362.37     4088.77    234.70 o
  -9   3   8      192.94      320.03    113.71 o
  -7   3   8     5981.58     5014.01    256.99 o
  -5   3   8      117.55      -28.73    135.10 o
  -3   3   8     6676.98     6975.38    269.17 o
  -1   3   8      513.90      458.04    133.96 o
 -12   4   8     1684.08     1946.73    169.70 o
 -10   4   8      371.96       69.55    193.69 o
  -8   4   8      146.03       71.08    155.01 o
  -6   4   8     1723.36     1854.16    170.91 o
  -4   4   8        2.19       15.51    148.02 o
  -2   4   8     3285.79     3345.39    222.81 o
 -11   5   8      574.66      494.30    133.51 o
  -9   5   8     1958.53     1587.66    185.05 o
  -7   5   8       34.99       52.96    123.72 o
  -5   5   8     1653.27     1915.79    181.07 o
  -3   5   8       29.28       33.03    168.99 o
  -1   5   8      616.60      416.13    142.53 o
 -10   6   8      100.21      105.21    154.86 o
  -8   6   8     2195.37     2236.31    200.11 o
  -6   6   8       71.15       18.33    149.18 o
  -4   6   8     2084.78     2154.23    197.16 o
  -2   6   8      402.83      401.45    141.10 o
  -9   7   8     3696.83     3693.67    235.11 o
  -7   7   8       15.66     -166.27    166.27 o
  -5   7   8     8616.83     8510.51    356.84 o
  -3   7   8        3.26     -163.75    163.75 o
  -6   8   8       19.61      -20.61    178.90 o
  -7   1   9      800.98      873.39     79.81 o
 
